# Supplementary material for: Towards Understanding the Function of Aegerolysins
Source: Toxins (Basel). 2022 Sep 11;14(9):629. doi: 10.3390/toxins14090629 (PMC9505663; doi:10.3390/toxins14090629)
Supplement: Supplementary file 1 [file toxins-14-00629-s001.zip]

Archive with 1 entries (1 files):
- toxins-1889997-supplementary.pdf
